# Supplementary material for: Porcine Cytomegalovirus/Porcine Roseolovirus, Previously Transmitted During Xenotransplantation, Does Not Infect Human 293T and Mouse Cells with Impaired Antiviral Defense
Source: Viruses. 2025 Dec 23;18(1):21. doi: 10.3390/v18010021 (PMC12846669; doi:10.3390/v18010021)
Supplement: Supplementary file 1 [file viruses-18-00021-s001.zip]

Archive with 1 entries (1 files):
- viruses-4030229-supplementary.pdf
